# Supplementary material for: Pan-caspase inhibition during normothermic machine perfusion of discarded livers mitigates ex situ innate immune responses
Source: Front Immunol. 2022 Jul 26;13:940094. doi: 10.3389/fimmu.2022.940094 (PMC9360556; doi:10.3389/fimmu.2022.940094)
Supplement: Supplementary Data Sheet 1 — Full list of gene ontology (GO) processes demonstrating enrichment used to create the network diagrams for principal component 1-3 in and Figure S2. [file DataSheet_2.xlsx]

## Sheet: PC1 Network GO terms
PC1
Gene Transcription and RNA Biosynthesis
ORGANIC SUBSTANCE METABOLIC PROCESS
MACROMOLECULE MODIFICATION
REGULATION OF NUCLEOBASE-CONTAINING COMPOUND METABOLIC PROCESS
HETEROCYCLE METABOLIC PROCESS
POSITIVE REGULATION OF MACROMOLECULE BIOSYNTHETIC PROCESS
POSITIVE REGULATION OF RNA BIOSYNTHETIC PROCESS
POSITIVE REGULATION OF NITROGEN COMPOUND METABOLIC PROCESS
REGULATION OF GENE EXPRESSION
MACROMOLECULE METABOLIC PROCESS
REGULATION OF RNA METABOLIC PROCESS
NITROGEN COMPOUND METABOLIC PROCESS
POSITIVE REGULATION OF NUCLEOBASE-CONTAINING COMPOUND METABOLIC PROCESS
RNA METABOLIC PROCESS
METABOLIC PROCESS
GENE EXPRESSION
NUCLEOBASE-CONTAINING COMPOUND METABOLIC PROCESS
POSITIVE REGULATION OF GENE EXPRESSION
REGULATION OF MACROMOLECULE BIOSYNTHETIC PROCESS
PROTEIN MODIFICATION PROCESS
POSITIVE REGULATION OF MACROMOLECULE METABOLIC PROCESS
CELLULAR MACROMOLECULE METABOLIC PROCESS
PROTEIN METABOLIC PROCESS
REGULATION OF NITROGEN COMPOUND METABOLIC PROCESS
ORGANONITROGEN COMPOUND METABOLIC PROCESS
POSITIVE REGULATION OF NUCLEIC ACID-TEMPLATED TRANSCRIPTION
CELLULAR PROTEIN MODIFICATION PROCESS
REGULATION OF PRIMARY METABOLIC PROCESS
CELLULAR NITROGEN COMPOUND METABOLIC PROCESS
POSITIVE REGULATION OF BIOLOGICAL PROCESS
POSITIVE REGULATION OF BIOSYNTHETIC PROCESS
ORGANIC CYCLIC COMPOUND METABOLIC PROCESS
REGULATION OF MACROMOLECULE METABOLIC PROCESS
POSITIVE REGULATION OF TRANSCRIPTION BY RNA POLYMERASE II
REGULATION OF CELLULAR METABOLIC PROCESS
POSITIVE REGULATION OF CELLULAR METABOLIC PROCESS
POSITIVE REGULATION OF CELLULAR BIOSYNTHETIC PROCESS
POSITIVE REGULATION OF METABOLIC PROCESS
POSITIVE REGULATION OF RNA METABOLIC PROCESS
NUCLEIC ACID METABOLIC PROCESS
POSITIVE REGULATION OF TRANSCRIPTION, DNA-TEMPLATED
CELLULAR PROTEIN METABOLIC PROCESS
PRIMARY METABOLIC PROCESS
POSITIVE REGULATION OF CELLULAR PROCESS
CELLULAR NITROGEN COMPOUND BIOSYNTHETIC PROCESS
CELLULAR METABOLIC PROCESS
CELLULAR MACROMOLECULE BIOSYNTHETIC PROCESS
CELLULAR AROMATIC COMPOUND METABOLIC PROCESS
MACROMOLECULE BIOSYNTHETIC PROCESS
REGULATION OF METABOLIC PROCESS
RNA and Protein Localization to Telomere
REGULATION OF PROTEIN LOCALIZATION TO CAJAL BODY
REGULATION OF ESTABLISHMENT OF PROTEIN LOCALIZATION TO TELOMERE
TELOMERASE RNA LOCALIZATION
POSITIVE REGULATION OF PROTEIN LOCALIZATION TO CHROMOSOME, TELOMERIC REGION
PROTEIN LOCALIZATION TO CHROMOSOME
PROTEIN LOCALIZATION TO NUCLEAR BODY
REGULATION OF PROTEIN LOCALIZATION TO CHROMOSOME, TELOMERIC REGION
REGULATION OF ESTABLISHMENT OF PROTEIN LOCALIZATION TO CHROMOSOME
RNA LOCALIZATION TO CAJAL BODY
RNA LOCALIZATION TO NUCLEUS
POSITIVE REGULATION OF TELOMERASE RNA LOCALIZATION TO CAJAL BODY
PROTEIN LOCALIZATION TO NUCLEOPLASM
PROTEIN LOCALIZATION TO CAJAL BODY
ESTABLISHMENT OF PROTEIN LOCALIZATION TO CHROMOSOME
TELOMERASE RNA LOCALIZATION TO CAJAL BODY
POSITIVE REGULATION OF ESTABLISHMENT OF PROTEIN LOCALIZATION TO TELOMERE
ESTABLISHMENT OF PROTEIN LOCALIZATION TO TELOMERE
PROTEIN LOCALIZATION TO CHROMOSOME, TELOMERIC REGION
POSITIVE REGULATION OF PROTEIN LOCALIZATION TO CAJAL BODY
REGULATION OF TELOMERASE RNA LOCALIZATION TO CAJAL BODY
Protein Transport
ESTABLISHMENT OF PROTEIN LOCALIZATION
INTRACELLULAR TRANSPORT
MACROMOLECULE LOCALIZATION
ESTABLISHMENT OF LOCALIZATION IN CELL
INTRACELLULAR PROTEIN TRANSPORT
CELLULAR MACROMOLECULE LOCALIZATION
PROTEIN LOCALIZATION
CELLULAR LOCALIZATION
PROTEIN TRANSPORT
PROTEIN LOCALIZATION TO ORGANELLE
ESTABLISHMENT OF PROTEIN LOCALIZATION TO ORGANELLE
CELLULAR PROTEIN LOCALIZATION
RNA Export from the Nucleus
RNA EXPORT FROM NUCLEUS
ESTABLISHMENT OF RNA LOCALIZATION
NUCLEIC ACID TRANSPORT
REGULATION OF PROTEIN LOCALIZATION TO NUCLEUS
NUCLEAR EXPORT
RIBONUCLEOPROTEIN COMPLEX LOCALIZATION
RNA TRANSPORT
PROTEIN IMPORT INTO NUCLEUS
IMPORT INTO NUCLEUS
RIBONUCLEOPROTEIN COMPLEX EXPORT FROM NUCLEUS
MRNA EXPORT FROM NUCLEUS
MRNA-CONTAINING RIBONUCLEOPROTEIN COMPLEX EXPORT FROM NUCLEUS
PROTEIN EXPORT FROM NUCLEUS
MRNA TRANSPORT
PROTEIN LOCALIZATION TO NUCLEUS
NUCLEAR TRANSPORT
RNA LOCALIZATION
NCRNA EXPORT FROM NUCLEUS
NUCLEOCYTOPLASMIC TRANSPORT
RNA Processing
RNA SPLICING, VIA TRANSESTERIFICATION REACTIONS
RNA SPLICING, VIA TRANSESTERIFICATION REACTIONS WITH BULGED ADENOSINE AS NUCLEOPHILE
RRNA METABOLIC PROCESS
NCRNA PROCESSING
NCRNA METABOLIC PROCESS
RNA PROCESSING
RNA SPLICING
RRNA PROCESSING
MRNA PROCESSING
RIBONUCLEOPROTEIN COMPLEX BIOGENESIS
REGULATION OF MRNA SPLICING, VIA SPLICEOSOME
MRNA SPLICING, VIA SPLICEOSOME
RIBOSOME BIOGENESIS
MRNA METABOLIC PROCESS
REGULATION OF MRNA METABOLIC PROCESS
Catabolic Process
CELLULAR CATABOLIC PROCESS
CELLULAR MACROMOLECULE CATABOLIC PROCESS
REGULATION OF CATABOLIC PROCESS
MACROMOLECULE CATABOLIC PROCESS
CATABOLIC PROCESS
REGULATION OF CELLULAR CATABOLIC PROCESS
Cellular Component Organization
CELLULAR COMPONENT BIOGENESIS
ORGANELLE ORGANIZATION
PROTEIN-CONTAINING COMPLEX SUBUNIT ORGANIZATION
CELLULAR COMPONENT ORGANIZATION
PROTEIN-CONTAINING COMPLEX ASSEMBLY
CELLULAR COMPONENT ORGANIZATION OR BIOGENESIS
Other
RIBOSOMAL SMALL SUBUNIT BIOGENESIS
REGULATION OF CELLULAR PROTEIN LOCALIZATION
CELLULAR RESPONSE TO HEAT
PROTEIN MODIFICATION BY SMALL PROTEIN CONJUGATION
VESICLE ORGANIZATION
SYMBIOTIC PROCESS
I-KAPPAB KINASE/NF-KAPPAB SIGNALING
PEPTIDYL-LYSINE MODIFICATION
PROTEIN MODIFICATION BY SMALL PROTEIN CONJUGATION OR REMOVAL
RESPONSE TO HEAT
POSITIVE REGULATION OF I-KAPPAB KINASE/NF-KAPPAB SIGNALING
REGULATION OF CELLULAR LOCALIZATION
MEMBRANE ORGANIZATION
NEGATIVE REGULATION OF BIOLOGICAL PROCESS
PROTEIN SUMOYLATION
MACROMOLECULE METHYLATION
PROTEIN UBIQUITINATION
GOLGI VESICLE BUDDING
NUCLEUS ORGANIZATION
VESICLE BUDDING FROM MEMBRANE
REGULATION OF I-KAPPAB KINASE/NF-KAPPAB SIGNALING
VIRAL PROCESS
POSTTRANSCRIPTIONAL REGULATION OF GENE EXPRESSION
RIBOSOMAL LARGE SUBUNIT BIOGENESIS
REGULATION OF MICROTUBULE BINDING
CHROMOSOME ORGANIZATION
ENDOMEMBRANE SYSTEM ORGANIZATION
PROTEIN K63-LINKED UBIQUITINATION
INTERSPECIES INTERACTION BETWEEN ORGANISMS

## Sheet: PC2 Network GO terms
PC2
Activation of Immune Response
POSITIVE REGULATION OF LYMPHOCYTE ACTIVATION
T CELL DIFFERENTIATION IN THYMUS
LEUKOCYTE ACTIVATION
REGULATION OF IMMUNE SYSTEM PROCESS
POSITIVE REGULATION OF ALPHA-BETA T CELL PROLIFERATION
REGULATION OF T CELL ACTIVATION
T CELL SELECTION
IMMUNE RESPONSE-REGULATING CELL SURFACE RECEPTOR SIGNALING PATHWAY
IMMUNE RESPONSE-ACTIVATING SIGNAL TRANSDUCTION
REGULATION OF MONONUCLEAR CELL PROLIFERATION
ANTIGEN RECEPTOR-MEDIATED SIGNALING PATHWAY
REGULATION OF LEUKOCYTE ACTIVATION
REGULATION OF LYMPHOCYTE PROLIFERATION
POSITIVE REGULATION OF IMMUNE RESPONSE
REGULATION OF LYMPHOCYTE ACTIVATION
ALPHA-BETA T CELL PROLIFERATION
REGULATION OF CELL ADHESION
THYMIC T CELL SELECTION
POSITIVE T CELL SELECTION
REGULATION OF T CELL PROLIFERATION
LEUKOCYTE PROLIFERATION
CELL ADHESION
REGULATION OF CELL ACTIVATION
REGULATION OF CELL-CELL ADHESION
ACTIVATION OF IMMUNE RESPONSE
T CELL ACTIVATION
POSITIVE THYMIC T CELL SELECTION
B CELL RECEPTOR SIGNALING PATHWAY
LEUKOCYTE CELL-CELL ADHESION
LYMPHOCYTE ACTIVATION
IMMUNE RESPONSE-REGULATING SIGNALING PATHWAY
IMMUNE SYSTEM PROCESS
POSITIVE REGULATION OF CELL ACTIVATION
CELL-CELL ADHESION
MONONUCLEAR CELL PROLIFERATION
LYMPHOCYTE PROLIFERATION
POSITIVE REGULATION OF LYMPHOCYTE PROLIFERATION
T CELL DIFFERENTIATION
POSITIVE REGULATION OF LEUKOCYTE PROLIFERATION
BIOLOGICAL ADHESION
LYMPHOCYTE DIFFERENTIATION
POSITIVE REGULATION OF LEUKOCYTE ACTIVATION
POSITIVE REGULATION OF T CELL PROLIFERATION
REGULATION OF ALPHA-BETA T CELL PROLIFERATION
IMMUNE RESPONSE
CELL ACTIVATION
POSITIVE REGULATION OF IMMUNE SYSTEM PROCESS
POSITIVE REGULATION OF MONONUCLEAR CELL PROLIFERATION
REGULATION OF LEUKOCYTE PROLIFERATION
REGULATION OF LEUKOCYTE CELL-CELL ADHESION
REGULATION OF IMMUNE RESPONSE
IMMUNE RESPONSE-ACTIVATING CELL SURFACE RECEPTOR SIGNALING PATHWAY
T CELL PROLIFERATION
Cell Signaling in Response to Stimulus
CELL COMMUNICATION
CELLULAR RESPONSE TO STIMULUS
INTRACELLULAR SIGNAL TRANSDUCTION
POSITIVE REGULATION OF CELL COMMUNICATION
POSITIVE REGULATION OF CELLULAR PROCESS
POSITIVE REGULATION OF INTRACELLULAR SIGNAL TRANSDUCTION
POSITIVE REGULATION OF RESPONSE TO STIMULUS
POSITIVE REGULATION OF SIGNAL TRANSDUCTION
POSITIVE REGULATION OF SIGNALING
REGULATION OF BIOLOGICAL PROCESS
REGULATION OF RESPONSE TO STIMULUS
RESPONSE TO STIMULUS
SIGNAL TRANSDUCTION
SIGNALING
Cell Migration
CELL MIGRATION
CELL MOTILITY
LOCALIZATION OF CELL
POSITIVE REGULATION OF CELL MOTILITY
POSITIVE REGULATION OF CELLULAR COMPONENT MOVEMENT
POSITIVE REGULATION OF LOCOMOTION
REGULATION OF CELL MOTILITY
REGULATION OF LOCOMOTION
Immune Cell Migration
LYMPHOCYTE MIGRATION
POSITIVE REGULATION OF LYMPHOCYTE MIGRATION
POSITIVE REGULATION OF T CELL MIGRATION
REGULATION OF LYMPHOCYTE MIGRATION
REGULATION OF T CELL MIGRATION
T CELL MIGRATION
Catabolic Process
CELLULAR CATABOLIC PROCESS
CELLULAR MACROMOLECULE CATABOLIC PROCESS
REGULATION OF CATABOLIC PROCESS
MACROMOLECULE CATABOLIC PROCESS
CATABOLIC PROCESS
REGULATION OF CELLULAR CATABOLIC PROCESS
Calcium Homeostasis
CALCIUM ION HOMEOSTASIS
CELLULAR CALCIUM ION HOMEOSTASIS
CELLULAR DIVALENT INORGANIC CATION HOMEOSTASIS
DIVALENT INORGANIC CATION HOMEOSTASIS
POSITIVE REGULATION OF CYTOSOLIC CALCIUM ION CONCENTRATION
Mitochondrial Membrane
ENVELOPE
MITOCHONDRIAL ENVELOPE
MITOCHONDRIAL INNER MEMBRANE
MITOCHONDRIAL MEMBRANE
MITOCHONDRIAL PROTEIN COMPLEX
MITOCHONDRION
ORGANELLE ENVELOPE
ORGANELLE INNER MEMBRANE
Other
ATP SYNTHESIS COUPLED ELECTRON TRANSPORT
CATION TRANSPORT
CELL POPULATION PROLIFERATION
DEFENSE RESPONSE TO OTHER ORGANISM
ENDOTHELIAL CELL PROLIFERATION
EPITHELIAL CELL PROLIFERATION
G PROTEIN-COUPLED RECEPTOR SIGNALING PATHWAY
LEUKOCYTE AGGREGATION
LYMPHOCYTE AGGREGATION
MITOCHONDRIAL ATP SYNTHESIS COUPLED ELECTRON TRANSPORT
NEGATIVE REGULATION OF CYTOKINE-MEDIATED SIGNALING PATHWAY
ORGANELLE MEMBRANE
OXIDATIVE PHOSPHORYLATION
PHOSPHATIDYLINOSITOL 3-KINASE SIGNALING
POSITIVE REGULATION OF CATALYTIC ACTIVITY
POSITIVE REGULATION OF CELL POPULATION PROLIFERATION
POSITIVE REGULATION OF MOLECULAR FUNCTION
POSITIVE REGULATION OF PHOSPHATIDYLINOSITOL 3-KINASE SIGNALING
POSITIVE REGULATION OF RHO PROTEIN SIGNAL TRANSDUCTION
POSITIVE REGULATION OF SMALL GTPASE MEDIATED SIGNAL TRANSDUCTION
REGULATION OF APOPTOTIC PROCESS
REGULATION OF CELL DEATH
REGULATION OF CELL POPULATION PROLIFERATION
REGULATION OF ION TRANSPORT
REGULATION OF MOLECULAR FUNCTION
REGULATION OF NERVOUS SYSTEM PROCESS
REGULATION OF PHOSPHATIDYLINOSITOL 3-KINASE SIGNALING
REGULATION OF PROGRAMMED CELL DEATH
REGULATION OF SMALL GTPASE MEDIATED SIGNAL TRANSDUCTION
REGULATION OF SYNAPSE MATURATION
RESPONSE TO BIOTIC STIMULUS
RESPONSE TO EXTERNAL BIOTIC STIMULUS
RESPONSE TO OTHER ORGANISM

## Sheet: PC3 Network GO terms
PC3
Gene Transcription and RNA Biosynthesis
REGULATION OF GENE EXPRESSION
REGULATION OF PRIMARY METABOLIC PROCESS
SYSTEM DEVELOPMENT
REGULATION OF MACROMOLECULE METABOLIC PROCESS
CELLULAR MACROMOLECULE BIOSYNTHETIC PROCESS
NEGATIVE REGULATION OF NUCLEIC ACID-TEMPLATED TRANSCRIPTION
POSITIVE REGULATION OF MACROMOLECULE METABOLIC PROCESS
HETEROCYCLE BIOSYNTHETIC PROCESS
ORGANIC CYCLIC COMPOUND METABOLIC PROCESS
REGULATION OF CELLULAR BIOSYNTHETIC PROCESS
POSITIVE REGULATION OF CELLULAR METABOLIC PROCESS
NUCLEIC ACID METABOLIC PROCESS
NEGATIVE REGULATION OF CELLULAR MACROMOLECULE BIOSYNTHETIC PROCESS
REGULATION OF RNA METABOLIC PROCESS
CELLULAR NITROGEN COMPOUND BIOSYNTHETIC PROCESS
AROMATIC COMPOUND BIOSYNTHETIC PROCESS
NEGATIVE REGULATION OF CELLULAR BIOSYNTHETIC PROCESS
CELLULAR DEVELOPMENTAL PROCESS
NEGATIVE REGULATION OF RNA BIOSYNTHETIC PROCESS
ORGANIC CYCLIC COMPOUND BIOSYNTHETIC PROCESS
POSITIVE REGULATION OF CELL DIFFERENTIATION
REGULATION OF CELL DIFFERENTIATION
MACROMOLECULE BIOSYNTHETIC PROCESS
CELL DIFFERENTIATION
TRANSCRIPTION, DNA-TEMPLATED
REGULATION OF CELLULAR MACROMOLECULE BIOSYNTHETIC PROCESS
REGULATION OF NUCLEIC ACID-TEMPLATED TRANSCRIPTION
CELLULAR AROMATIC COMPOUND METABOLIC PROCESS
REGULATION OF RNA BIOSYNTHETIC PROCESS
POSITIVE REGULATION OF METABOLIC PROCESS
NEGATIVE REGULATION OF TRANSCRIPTION, DNA-TEMPLATED
NEGATIVE REGULATION OF MACROMOLECULE METABOLIC PROCESS
NEGATIVE REGULATION OF BIOSYNTHETIC PROCESS
BIOLOGICAL REGULATION
REGULATION OF CELLULAR PROCESS
NEGATIVE REGULATION OF NUCLEOBASE-CONTAINING COMPOUND METABOLIC PROCESS
REGULATION OF NITROGEN COMPOUND METABOLIC PROCESS
NUCLEOBASE-CONTAINING COMPOUND METABOLIC PROCESS
NUCLEOBASE-CONTAINING COMPOUND BIOSYNTHETIC PROCESS
NEGATIVE REGULATION OF MACROMOLECULE BIOSYNTHETIC PROCESS
HETEROCYCLE METABOLIC PROCESS
TISSUE DEVELOPMENT
CELLULAR NITROGEN COMPOUND METABOLIC PROCESS
NEGATIVE REGULATION OF RNA METABOLIC PROCESS
NEGATIVE REGULATION OF CELLULAR METABOLIC PROCESS
REGULATION OF BIOLOGICAL PROCESS
POSITIVE REGULATION OF BIOLOGICAL PROCESS
REGULATION OF CELLULAR METABOLIC PROCESS
ANATOMICAL STRUCTURE MORPHOGENESIS
REGULATION OF MACROMOLECULE BIOSYNTHETIC PROCESS
REGULATION OF BIOSYNTHETIC PROCESS
REGULATION OF NUCLEOBASE-CONTAINING COMPOUND METABOLIC PROCESS
REGULATION OF TRANSCRIPTION, DNA-TEMPLATED
RNA METABOLIC PROCESS
ANATOMICAL STRUCTURE DEVELOPMENT
NEGATIVE REGULATION OF TRANSCRIPTION BY RNA POLYMERASE II
ANIMAL ORGAN DEVELOPMENT
POSITIVE REGULATION OF CELLULAR PROCESS
RNA BIOSYNTHETIC PROCESS
REGULATION OF METABOLIC PROCESS
NEGATIVE REGULATION OF NITROGEN COMPOUND METABOLIC PROCESS
NUCLEIC ACID-TEMPLATED TRANSCRIPTION
NEGATIVE REGULATION OF CELLULAR PROCESS
Protein Folding
PROTEIN FOLDING
POSITIVE REGULATION OF NUCLEOTIDE-BINDING OLIGOMERIZATION DOMAIN CONTAINING SIGNALING PATHWAY
'DE NOVO' PROTEIN FOLDING
'DE NOVO' POSTTRANSLATIONAL PROTEIN FOLDING
CELLULAR HEAT ACCLIMATION
REGULATION OF CELLULAR RESPONSE TO HEAT
CELLULAR RESPONSE TO UNFOLDED PROTEIN
PROTEIN REFOLDING
CHAPERONE-MEDIATED PROTEIN FOLDING
RESPONSE TO TOPOLOGICALLY INCORRECT PROTEIN
POSITIVE REGULATION OF NUCLEOTIDE-BINDING OLIGOMERIZATION DOMAIN CONTAINING 2 SIGNALING PATHWAY
RESPONSE TO UNFOLDED PROTEIN
POSITIVE REGULATION OF MICROTUBULE NUCLEATION
NEGATIVE REGULATION OF INCLUSION BODY ASSEMBLY
CHAPERONE COFACTOR-DEPENDENT PROTEIN REFOLDING
REGULATION OF INCLUSION BODY ASSEMBLY
HEAT ACCLIMATION
INCLUSION BODY ASSEMBLY
CELLULAR RESPONSE TO HEAT
POSITIVE REGULATION OF ERYTHROCYTE DIFFERENTIATION
Mitosis
BIOLOGICAL_PROCESS
CELL CYCLE CHECKPOINT
CELL CYCLE PHASE TRANSITION
CELL CYCLE PROCESS
CELL CYCLE
CELL DIVISION
CELLULAR COMPONENT ORGANIZATION OR BIOGENESIS
CELLULAR COMPONENT ORGANIZATION
CHROMOSOME ORGANIZATION
CHROMOSOME SEGREGATION
CHROMOSOME SEPARATION
METAPHASE/ANAPHASE TRANSITION OF CELL CYCLE
METAPHASE/ANAPHASE TRANSITION OF MITOTIC CELL CYCLE
MITOTIC CELL CYCLE CHECKPOINT
MITOTIC CELL CYCLE PHASE TRANSITION
MITOTIC CELL CYCLE PROCESS
MITOTIC CELL CYCLE
MITOTIC NUCLEAR DIVISION
MITOTIC SISTER CHROMATID SEGREGATION
MITOTIC SISTER CHROMATID SEPARATION
MITOTIC SPINDLE ASSEMBLY CHECKPOINT
MITOTIC SPINDLE CHECKPOINT
NEGATIVE REGULATION OF CELL CYCLE PHASE TRANSITION
NEGATIVE REGULATION OF CELL CYCLE PROCESS
NEGATIVE REGULATION OF CELL CYCLE
NEGATIVE REGULATION OF CHROMOSOME ORGANIZATION
NEGATIVE REGULATION OF CHROMOSOME SEGREGATION
NEGATIVE REGULATION OF CHROMOSOME SEPARATION
NEGATIVE REGULATION OF METAPHASE/ANAPHASE TRANSITION OF CELL CYCLE
NEGATIVE REGULATION OF MITOTIC CELL CYCLE PHASE TRANSITION
NEGATIVE REGULATION OF MITOTIC CELL CYCLE
NEGATIVE REGULATION OF MITOTIC METAPHASE/ANAPHASE TRANSITION
NEGATIVE REGULATION OF MITOTIC NUCLEAR DIVISION
NEGATIVE REGULATION OF MITOTIC SISTER CHROMATID SEGREGATION
NEGATIVE REGULATION OF MITOTIC SISTER CHROMATID SEPARATION
NEGATIVE REGULATION OF NUCLEAR DIVISION
NEGATIVE REGULATION OF ORGANELLE ORGANIZATION
NEGATIVE REGULATION OF SISTER CHROMATID SEGREGATION
NUCLEAR CHROMOSOME SEGREGATION
NUCLEAR DIVISION
ORGANELLE FISSION
ORGANELLE ORGANIZATION
REGULATION OF CELL CYCLE PHASE TRANSITION
REGULATION OF CELL CYCLE PROCESS
REGULATION OF CELL CYCLE
REGULATION OF CHROMOSOME ORGANIZATION
REGULATION OF CHROMOSOME SEGREGATION
REGULATION OF CHROMOSOME SEPARATION
REGULATION OF METAPHASE/ANAPHASE TRANSITION OF CELL CYCLE
REGULATION OF MITOTIC CELL CYCLE PHASE TRANSITION
REGULATION OF MITOTIC CELL CYCLE
REGULATION OF MITOTIC METAPHASE/ANAPHASE TRANSITION
REGULATION OF MITOTIC NUCLEAR DIVISION
REGULATION OF MITOTIC SISTER CHROMATID SEGREGATION
REGULATION OF MITOTIC SISTER CHROMATID SEPARATION
REGULATION OF NUCLEAR DIVISION
REGULATION OF SISTER CHROMATID SEGREGATION
SISTER CHROMATID SEGREGATION
SPINDLE ASSEMBLY CHECKPOINT
SPINDLE CHECKPOINT
Chromatin Remodeling
ATP-DEPENDENT CHROMATIN REMODELING
CENP-A CONTAINING CHROMATIN ORGANIZATION
CENP-A CONTAINING NUCLEOSOME ASSEMBLY
CENTROMERE COMPLEX ASSEMBLY
CHROMATIN ASSEMBLY OR DISASSEMBLY
CHROMATIN ASSEMBLY
CHROMATIN REMODELING AT CENTROMERE
DNA CONFORMATION CHANGE
DNA PACKAGING
DNA REPLICATION-INDEPENDENT NUCLEOSOME ASSEMBLY
DNA REPLICATION-INDEPENDENT NUCLEOSOME ORGANIZATION
HISTONE EXCHANGE
NUCLEOSOME ASSEMBLY
NUCLEOSOME ORGANIZATION
PROTEIN-DNA COMPLEX ASSEMBLY
PROTEIN-DNA COMPLEX SUBUNIT ORGANIZATION
Chromosome Localization
ATTACHMENT OF MITOTIC SPINDLE MICROTUBULES TO KINETOCHORE
ATTACHMENT OF SPINDLE MICROTUBULES TO KINETOCHORE
CHROMOSOME LOCALIZATION
ESTABLISHMENT OF CHROMOSOME LOCALIZATION
ESTABLISHMENT OF ORGANELLE LOCALIZATION
LATERAL ATTACHMENT OF MITOTIC SPINDLE MICROTUBULES TO KINETOCHORE
METAPHASE PLATE CONGRESSION
MITOTIC METAPHASE PLATE CONGRESSION
ORGANELLE LOCALIZATION
Cytoskeleton Organization
CYTOSKELETON ORGANIZATION
MICROTUBULE CYTOSKELETON ORGANIZATION INVOLVED IN MITOSIS
MICROTUBULE CYTOSKELETON ORGANIZATION
MICROTUBULE-BASED PROCESS
MITOTIC SPINDLE ASSEMBLY
MITOTIC SPINDLE ORGANIZATION
SPINDLE ASSEMBLY
SPINDLE ORGANIZATION
Cytokinesis
CYTOKINESIS
CYTOKINETIC PROCESS
CYTOSKELETON-DEPENDENT CYTOKINESIS
MITOTIC CYTOKINESIS
POSITIVE REGULATION OF CYTOKINESIS
REGULATION OF CELL DIVISION
REGULATION OF CYTOKINESIS
Antigen Processing and Presentation
ANTIGEN PROCESSING AND PRESENTATION OF EXOGENOUS ANTIGEN
ANTIGEN PROCESSING AND PRESENTATION OF EXOGENOUS PEPTIDE ANTIGEN VIA MHC CLASS II
ANTIGEN PROCESSING AND PRESENTATION OF EXOGENOUS PEPTIDE ANTIGEN
ANTIGEN PROCESSING AND PRESENTATION OF PEPTIDE ANTIGEN VIA MHC CLASS II
ANTIGEN PROCESSING AND PRESENTATION OF PEPTIDE ANTIGEN
ANTIGEN PROCESSING AND PRESENTATION OF PEPTIDE OR POLYSACCHARIDE ANTIGEN VIA MHC CLASS II
ANTIGEN PROCESSING AND PRESENTATION
Other
FAT PAD DEVELOPMENT
RESPONSE TO LEUKEMIA INHIBITORY FACTOR
CELLULAR RESPONSE TO LEUKEMIA INHIBITORY FACTOR
MUSCLE STRUCTURE DEVELOPMENT
NEGATIVE REGULATION OF CELL DEATH
REGULATION OF MOLECULAR FUNCTION
MUSCLE ORGAN DEVELOPMENT
REGULATION OF RNA SPLICING
Meiosis (I)
CHROMOSOME ORGANIZATION INVOLVED IN MEIOTIC CELL CYCLE
HOMOLOGOUS CHROMOSOME SEGREGATION
MEIOSIS I CELL CYCLE PROCESS
MEIOSIS I
MEIOTIC CELL CYCLE PROCESS
MEIOTIC CELL CYCLE
MEIOTIC CHROMOSOME SEGREGATION
MEIOTIC NUCLEAR DIVISION
REPRODUCTION
REPRODUCTIVE PROCESS
Meiosis (II)
CENTROMERIC SISTER CHROMATID COHESION
MEIOSIS II CELL CYCLE PROCESS
MEIOSIS II
MEIOTIC SISTER CHROMATID COHESION
MEIOTIC SISTER CHROMATID COHESION, CENTROMERIC
MEIOTIC SISTER CHROMATID SEGREGATION
SISTER CHROMATID COHESION
DNA Damage Response
CELLULAR RESPONSE TO DNA DAMAGE STIMULUS
CELLULAR RESPONSE TO STRESS
DNA METABOLIC PROCESS
DNA REPAIR
DOUBLE-STRAND BREAK REPAIR
DNA Replication
CELL CYCLE DNA REPLICATION
DNA REPLICATION
DNA STRAND ELONGATION INVOLVED IN DNA REPLICATION
DNA-DEPENDENT DNA REPLICATION
NUCLEAR DNA REPLICATION
